# Supplementary material for: Implementation and Evaluation of a Breast Cancer Disease Model Using Real-World Claims Data in Germany from 2010 to 2020
Source: Cancers (Basel). 2024 Apr 13;16(8):1490. doi: 10.3390/cancers16081490 (PMC11049278; doi:10.3390/cancers16081490)
Supplement: Supplementary file 1 [file cancers-16-01490-s001.zip]

Archive with 1 entries (1 files):
- cancers-2939180-supplementary.pdf
